# Supplementary material for: Mutation Spectrum of Stickler Syndrome Type I and Genotype-phenotype Analysis in East Asian Population: a systematic review
Source: BMC Med Genet. 2020 Feb 10;21:27. doi: 10.1186/s12881-020-0963-z (PMC7008542; doi:10.1186/s12881-020-0963-z)
Supplement: Supplementary file 1 — Additional file 1 : Table S1. Variants of COL2A1 in STL1 patients. [file 12881_2020_963_MOESM1_ESM.xlsx]

## Sheet: Sheet1
Table S1.Variants of COL2A1 in STL1 patients
Nucleotide change	Amino acid change	Exon/Intron	Mutation type	Family ID in references	Examined	References	Countries
c.1A>G	p.M1?	Exon1	Missense	MS250	1	Richards 2010	UK
c.3G>T	p.M1?	Exon1	Missense	MS101	4	Richards 2007	UK
c.26C>A	p.T9K	Exon1	Missense	MS33	3	Richards 2006	UK
c.74G>C	p.G25A	Exon1	Missense	Case	1	Zechi-Ceide 2008 Case	Brazil
c.85C>T	p.Q29*	Exon1	Nonsense	QT1527	1	Wang 2016	China
c.115C>T	p.Q39*	Exon2	Nonsense	A large Caucasian pedigree	23	Tompson 2017/Stone 2017	USA
c.115C>T	p.Q39*	Exon2	Nonsense		2	Riise 2018	Norway
c.123T>A	p.Y41*	Exon2	Nonsense	MS58	2	Richards 2010	UK
c.141G>A	p.W47*	Exon2	Nonsense	MS62	8	Richards 2006; Richards 2000	UK
c.170G>A	p.C57Y	Exon2	Missense	Patient3	1	McAlinden 2008	USA
c.192C>A	p.C64*	Exon2	Nonsense	MS319	1	Richards 2010	UK
c.192C>A	p.C64*	Exon2	Nonsense	Patient1	1	McAlinden 2008	USA
c.192C>A	p.C64*	Exon2	Nonsense	Patient2	1	McAlinden 2008	Korea
c.258C>A	p.C86*	Exon2	Nonsense		4	Stone 2017	USA
c.258C>A	p.C86*	Exon2	Nonsense	A single large family	20	Donoso 2002	USA
c.258C>A	p.C86*	Exon2	Nonsense	A three-generation Caucasian family	6	Tran-Viet 2013	USA
c.258C>A	p.C86*	Exon2	Nonsense	An eight-generation pedigree	16	Parma 2002	USA
c.398C>A	p.P133H	Exon6	Missense	24871	1	Barat-Houari 2016	France
c.398C>A	p.P133H	Exon6	Missense		1	Modi 2017	USA
c.410G>A	p.R137H	Exon6	Missense		1	Barat-Houari 2016 Human mutation	France
c.431G>T	p.G144V	Exon7	Missense	MS3	2	Richards 2007	UK
c.556G>T	p.G186*	Exon8	Nonsense	F7	20	Zechi-Ceide 2008	Brazil
c.625C>T	p.R209*	Exon9	Nonsense	7	1	Hoornaert 2010	Europe
c.625C>T	p.R209*	Exon9	Nonsense	8	1	Hoornaert 2010	Europe
c.625C>T	p.R209*	Exon9	Nonsense	9	1	Hoornaert 2010	Europe
c.625C>T	p.R209*	Exon9	Nonsense	10	1	Hoornaert 2010	Europe
c.625C>T	p.R209*	Exon9	Nonsense		3	Ahmad 1993	USA
c.625C>T	p.R209*	Exon9	Nonsense	Sp 32	1	Nishimura 2005	Japan
c.625C>T	p.R209*	Exon9	Nonsense	1	2	Liberfarb 2003	USA
c.625C>T	p.R209*	Exon9	Nonsense	8	1	Wubben 2018	USA
c.625C>T	p.R209*	Exon9	Nonsense	#2	1	Acke 2016	Belgium
c.625C>T	p.R209*	Exon9	Nonsense	#5	1	Acke 2016	Belgium
c.625C>T	p.R209*	Exon9	Nonsense	#7	1	Acke 2016	Belgium
c.625C>T	p.R209*	Exon9	Nonsense	#13	1	Acke 2016	Belgium
c.638G>T	p.G213V	Exon9	Missense	38419	1	Barat-Houari 2016	France
c.647G>A	p.G216D	Exon9	Missense	24538	1	Barat-Houari 2016	France
c.647G>A	p.G216D	Exon9	Missense	11	1	Hoornaert 2010	Europe
c.655G>C	p.G219R	Exon10	Missense	13	1	Hoornaert 2010	Europe
c.656G>A	p.G219E	Exon10	Missense		1	Barat-Houari 2016 Human mutation	France
c.665G>T	p.G222V	Exon10	Missense	14	1	Hoornaert 2010	Europe
c.692G>A	p.G231D	Exon10	Missense	24545	1	Barat-Houari 2016	France
c.719G>A	p.G240D	Exon11	Missense	MS137	1	Richards 2010	UK
c.737G>A	p.G246D	Exon11	Missense		1	Lee 2011	Korea
c.800G>A	p.G267D	Exon12	Missense		3	Korkko 1993	Finland
c.808G>C	p.G270R	Exon12	Missense	MS121	2	Richards 2010; Richards 2008	UK
c.845G>A	p.G282D	Exon13	Missense	MS218	3	Richards 2010	UK
c.926G>T	p.G309V	Exon15	Missense		2	Trujillano 2017	Europe
c.952G>A	p.G318R	Exon15	Missense	MS68	6	Richards 2005	UK
c.1018G>A	p.A340T	Exon16	Missense	24795	1	Barat-Houari 2016	France
c.1030C>T	p.R344*	Exon17	Nonsense	MS88	3	Richards 2010	UK
c.1030C>T	p.R344*	Exon17	Nonsense	MS312	1	Richards 2010	UK
c.1030C>T	p.R344*	Exon17	Nonsense	MS176	5	Richards 2006	UK
c.1030C>T	p.R344*	Exon17	Nonsense	19	1	Hoornaert 2010	Europe
c.1030C>T	p.R344*	Exon17	Nonsense	20	1	Hoornaert 2010	Europe
c.1030C>T	p.R344*	Exon17	Nonsense	3	11	Liberfarb 2003	USA
c.1043G>T	p.G348V	Exon17	Missense	Trio 38	2	Hauer 2018	Europe
c.1142G>A	p.G381D	Exon19	Missense		1	Higuchi 2017	Japan
c.1310G>C	p.R437P	Exon21	Missense	FamilyA	3	Huang 2018	China
c.1466G>A	p.G489D	Exon23	Missense	24867	1	Barat-Houari 2016	France
c.1475G>A	p.G492D	Exon23	Missense	26	1	Hoornaert 2010	Europe
c.1475G>A	p.G492D	Exon23	Missense	4	2	Wubben 2018	USA
c.1522G>T	p.E508*	Exon23	Nonsense	Family5	1	Kondo 2016	Japan
c.1597C>T	p.R533*	Exon25	Nonsense	MS283	2	Richards 2010	UK
c.1597C>T	p.R533*	Exon25	Nonsense	27	1	Hoornaert 2010	Europe
c.1597C>T	p.R533*	Exon25	Nonsense	28	1	Hoornaert 2010	Europe
c.1597C>T	p.R533*	Exon25	Nonsense	5	1	Liberfarb 2003	USA
c.1597C>T	p.R533*	Exon25	Nonsense	6	4	Liberfarb 2003	USA
c.1597C>T	p.R533*	Exon25	Nonsense	7	5	Liberfarb 2003	USA
c.1597C>T	p.R533*	Exon25	Nonsense	Patient 5	2	Nagendran 2012	UK
c.1676C>G	p.A559G	Exon25	Missense		1	Barat-Houari 2016 Human mutation	France
c.1676C>G	p.A559G	Exon25	Missense		1	Barat-Houari 2016 Human mutation	France
c.1693C>T	p.R565C	Exon26	Missense	7	1	Wubben 2018	USA
c.1693C>T	p.R565C	Exon26	Missense	MS56	8	Richards 2010	UK
c.1693C>T	p.R565C	Exon26	Missense	MS12	1	Richards 2006; Richards 2000 Am J Hum Genet	UK
c.1693C>T	p.R565C	Exon26	Missense	MS16	1	Richards 2006; Richards 2000 Am J Hum Genet	UK
c.1693C>T	p.R565C	Exon26	Missense	QT1016	1	Wang 2016	China
c.1693C>T	p.R565C	Exon26	Missense	QT1791	1	Wang 2016	China
c.1693C>T	p.R565C	Exon26	Missense	30	1	Hoornaert 2010	Europe
c.1693C>T	p.R565C	Exon26	Missense	31	1	Hoornaert 2010	Europe
c.1693C>T	p.R565C	Exon26	Missense	32	1	Hoornaert 2010	Europe
c.1693C>T	p.R565C	Exon26	Missense		1	Barat-Houari 2016 Human mutation	France
c.1693C>T	p.R565C	Exon26	Missense	DBA-2204	1	Hoornaert 2006	Belgium
c.1693C>T	p.R565C	Exon26	Missense	GR-2914	1	Hoornaert 2006	Belgium
c.1693C>T	p.R565C	Exon26	Missense	AK-3319	1	Hoornaert 2006	Belgium
c.1693C>T	p.R565C	Exon26	Missense	HM1000/691000	1	Zhou 2018; Zhou 2018 Mol Vis	China
c.1693C>T	p.R565C	Exon26	Missense		2	Chen 2019	China
c.1714C>T	p.Q572*	Exon26	Nonsense	F12	2	Zechi-Ceide 2008	Brazil
c.1777C>T	p.Q593*	Exon27	Nonsense	33	1	Hoornaert 2010	Europe
c.1808G>T	p.G603V	Exon27	Missense		1	Barat-Houari 2016 Human mutation	France
c.1957C>T	p.R653*	Exon30	Nonsense	MS145	7	Richards 2010	UK
c.1957C>T	p.R653*	Exon30	Nonsense	MS252	1	Richards 2010	UK
c.1957C>T	p.R653*	Exon30	Nonsense	MS31	2	Richards 2005; Richards 2006	UK
c.1957C>T	p.R653*	Exon30	Nonsense	MS118	1	Richards 2005; Richards 2006	UK
c.1957C>T	p.R653*	Exon30	Nonsense	41	1	Hoornaert 2010	Europe
c.1957C>T	p.R653*	Exon30	Nonsense	42	1	Hoornaert 2010	Europe
c.1957C>T	p.R653*	Exon30	Nonsense	8	1	Liberfarb 2003	USA
c.1957C>T	p.R653*	Exon30	Nonsense	Patient 1	3	Savasta S 2015	Italy
c.1957C>T	p.R653*	Exon30	Nonsense		3	Suemori 2014	Japan
c.1957C>T	p.R653*	Exon30	Nonsense	HM842	2	Sun 2015; Zhou 2018 Mol Vis	China
c.1957C>T	p.R653*	Exon30	Nonsense	HM951/690951	2	Zhou 2018; Zhou 2018 Mol Vis	China
c.1963G>T	p.E655*	Exon30	Nonsense	Family11	1	Kondo 2016	Japan
c.1993C>T	p.Q665*	Exon30	Nonsense		1	Maddirevula 2018	Arab
c.1999C>T	p.L667F	Exon31	Missense	MS25	12	Richards 2000 Am J Hum Genet; Richards 2005	UK
c.2101C>T	p.R701*	Exon33	Nonsense	MS268	1	Richards 2010	UK
c.2101C>T	p.R701*	Exon33	Nonsense	MS46	2	Richards 2006	UK
c.2101C>T	p.R701*	Exon33	Nonsense	F20	1	Zechi-Ceide 2008	Brazil
c.2101C>T	p.R701*	Exon33	Nonsense	45	1	Hoornaert 2010	Europe
c.2101C>T	p.R701*	Exon33	Nonsense	46	1	Hoornaert 2010	Europe
c.2116G>T	p.E706*	Exon33	Nonsense	18	1	Annunen 1999	Finland
c.2275G>A	p.G759S	Exon34	Missense		1	Barat-Houari 2016 Human mutation	France
c.2275G>A	p.G759S	Exon34	Missense		1	Barat-Houari 2016 Human mutation	France
c.2353C>T	p.R785*	Exon35	Nonsense	24547	1	Barat-Houari 2016	France
c.2353C>T	p.R785*	Exon35	Nonsense		1	Barat-Houari 2016 Human mutation	France
c.2353C>T	p.R785*	Exon35	Nonsense		1	Barat-Houari 2016 Human mutation	France
c.2353C>T	p.R785*	Exon35	Nonsense		1	Barat-Houari 2016 Human mutation	France
c.2353C>T	p.R785*	Exon35	Nonsense	MS234	3	Richards 2010	UK
c.2353C>T	p.R785*	Exon35	Nonsense	MS2	3	Richards 2006; Richards 2000	UK
c.2353C>T	p.R785*	Exon35	Nonsense		3	Stone 2017	USA
c.2353C>T	p.R785*	Exon35	Nonsense	50	1	Hoornaert 2010	Europe
c.2353C>T	p.R785*	Exon35	Nonsense	51	1	Hoornaert 2010	Europe
c.2353C>T	p.R785*	Exon35	Nonsense	52	1	Hoornaert 2010	Europe
c.2353C>T	p.R785*	Exon35	Nonsense	Sp 41	1	Nishimura 2005	Japan
c.2353C>T	p.R785*	Exon35	Nonsense	Family14	3	Kondo 2016	Japan
c.2353C>T	p.R785*	Exon35	Nonsense	HM918/690918	2	Zhou 2018; Zhou 2018 Mol Vis	China
c.2467G>T	p.E823*	Exon38	Nonsense	58	1	Hoornaert 2010	Europe
c.2467G>T	p.E823*	Exon38	Nonsense	#6	1	Acke 2016	Belgium
c.2473G>T	p.G825*	Exon38	Nonsense	MS231	1	Richards 2010	UK
c.2653G>T	p.G885*	Exon40	Nonsense	MS171	2	Richards 2010	UK
c.2659C>T	p.R887*	Exon40	Nonsense	24880	1	Barat-Houari 2016	France
c.2659C>T	p.R887*	Exon40	Nonsense		1	Barat-Houari 2016 Human mutation	France
c.2659C>T	p.R887*	Exon40	Nonsense		1	Barat-Houari 2016 Human mutation	France
c.2659C>T	p.R887*	Exon40	Nonsense		1	Barat-Houari 2016 Human mutation	France
c.2659C>T	p.R887*	Exon40	Nonsense	MS55	2	Richards 2006	UK
c.2659C>T	p.R887*	Exon40	Nonsense	63	1	Hoornaert 2010	Europe
c.2659C>T	p.R887*	Exon40	Nonsense	5	1	Wubben 2018	USA
c.2710C>T	p.R904C	Exon41	Missense	6	1	Wubben 2018	USA
c.2710C>T	p.R904C	Exon41	Missense	MS321	1	Richards 2010; Richards 2008	UK
c.2710C>T	p.R904C	Exon41	Missense	24800	1	Barat-Houari 2016	France
c.2710C>T	p.R904C	Exon41	Missense		1	Barat-Houari 2016 Human mutation	France
c.2710C>T	p.R904C	Exon41	Missense		1	Barat-Houari 2016 Human mutation	France
c.2710C>T	p.R904C	Exon41	Missense	HM470	1	Wang 2016	China
c.2710C>T	p.R904C	Exon41	Missense	66	1	Hoornaert 2010	Europe
c.2710C>T	p.R904C	Exon41	Missense	67	1	Hoornaert 2010	Europe
c.2710C>T	p.R904C	Exon41	Missense	Patient 3	2	Nagendran 2012	UK
c.2710C>T	p.R904C	Exon41	Missense		1	Ballo 1998	South Africa
c.2710C>T	p.R904C	Exon41	Missense	SL-1650	1	Hoornaert 2006	Belgium
c.2710C>T	p.R904C	Exon41	Missense	LD-3683	1	Hoornaert 2006	Belgium
c.2710C>T	p.R904C	Exon41	Missense		1	Goyal 2016	India
c.2710C>T	p.R904C	Exon41	Missense	P6	1	Yang 2018	China
c.2710C>T	p.R904C	Exon41	Missense	case 4	1	Guo 2017	Turkey
c.2789G>A	p.G930D	Exon42	Missense		1	Powis 2018	USA
c.2794C>T	p.R932*	Exon42	Nonsense	24798	1	Barat-Houari 2016	France
c.2794C>T	p.R932*	Exon42	Nonsense	24813	1	Barat-Houari 2016	France
c.2794C>T	p.R932*	Exon42	Nonsense		1	Barat-Houari 2016 Human mutation	France
c.2794C>T	p.R932*	Exon42	Nonsense	MS20	6	Richards 2006; Richards 2000	UK
c.2794C>T	p.R932*	Exon42	Nonsense	9	3	Liberfarb 2003	USA
c.2794C>T	p.R932*	Exon42	Nonsense	10	4	Liberfarb 2003	USA
c.2794C>T	p.R932*	Exon42	Nonsense		5	Ahmad 1991	USA
c.2794C>T	p.R932*	Exon42	Nonsense	HM862	3	Sun 2015; Zhou 2018 Mol Vis	China
c.2818C>T	p.R940*	Exon42	Nonsense	Family17	2	Kondo 2016	Japan
c.2818C>T	p.R940*	Exon42	Nonsense		1	Maddirevula 2018	Arab
c.2839C>T	p.Q947*	Exon42	Nonsense	71	1	Hoornaert 2010	Europe
c.2869G>T	p.G957*	Exon42	Nonsense	MS323	1	Richards 2010	UK
c.3023G>T	p.G1008V	Exon44	Missense		1	Maddirevula 2018	Arab
c.3106C>T	p.R1036*	Exon44	Nonsense	MS249	5	Richards 2010	UK
c.3106C>T	p.R1036*	Exon44	Nonsense	MS288	2	Richards 2010	UK
c.3106C>T	p.R1036*	Exon44	Nonsense	MS220	1	Richards 2010	UK
c.3106C>T	p.R1036*	Exon44	Nonsense	24551	1	Barat-Houari 2016	France
c.3106C>T	p.R1036*	Exon44	Nonsense	24553	1	Barat-Houari 2016	France
c.3106C>T	p.R1036*	Exon44	Nonsense	24874	1	Barat-Houari 2016	France
c.3106C>T	p.R1036*	Exon44	Nonsense		1	Barat-Houari 2016 Human mutation	France
c.3106C>T	p.R1036*	Exon44	Nonsense	MS85	1	Richards 2006	UK
c.3106C>T	p.R1036*	Exon44	Nonsense	MS86	1	Richards 2006	UK
c.3106C>T	p.R1036*	Exon44	Nonsense	76	1	Hoornaert 2010	Europe
c.3106C>T	p.R1036*	Exon44	Nonsense	77	1	Hoornaert 2010	Europe
c.3106C>T	p.R1036*	Exon44	Nonsense	78	1	Hoornaert 2010	Europe
c.3106C>T	p.R1036*	Exon44	Nonsense	79	1	Hoornaert 2010	Europe
c.3106C>T	p.R1036*	Exon44	Nonsense	80	1	Hoornaert 2010	Europe
c.3106C>T	p.R1036*	Exon44	Nonsense	Family19	2	Kondo 2016	Japan
c.3106C>T	p.R1036*	Exon44	Nonsense	Family20	3	Kondo 2016	Japan
c.3106C>T	p.R1036*	Exon44	Nonsense	Patient 2	2	Savasta S 2015	Italy
c.3106C>T	p.R1036*	Exon44	Nonsense		1	Yang 2019	China
c.3280C>T	p.Q1094*	Exon47	Nonsense	MS132	4	Richards 2006	UK
c.3383G>T	p.G1128V	Exon48	Missense	24829	1	Barat-Houari 2016	France
c.3392G>C	p.G1131A	Exon48	Missense	89	1	Hoornaert 2010	Europe
c.3419G>C	p.G1140A	Exon48	Missense	Trio 62	1	Hauer 2018	Europe
c.3574C>T	p.R1192*	Exon50	Nonsense	24850	1	Barat-Houari 2016	France
c.3574C>T	p.R1192*	Exon50	Nonsense		1	Barat-Houari 2016 Human mutation	France
c.3574C>T	p.R1192*	Exon50	Nonsense	F1	5	Zechi-Ceide 2008	Brazil
c.3574C>T	p.R1192*	Exon50	Nonsense	90	1	Hoornaert 2010	Europe
c.3574C>T	p.R1192*	Exon50	Nonsense	91	1	Hoornaert 2010	Europe
c.3574C>T	p.R1192*	Exon50	Nonsense	92	1	Hoornaert 2010	Europe
c.3574C>T	p.R1192*	Exon50	Nonsense	67	2	Dillon 2018	Australia
c.3574C>T	p.R1192*	Exon50	Nonsense	204331	1	Stark 2017	Australia
c.3709C>T	p.Q1237*	Exon51	Nonsense	MS5	3	Richards 2006	UK
c.3713A>G	p.Y1238C	Exon51	Missense		1	Barat-Houari 2016 Human mutation	France
c.3714C>A	p.Y1238*	Exon51	Nonsense	MS219	1	Richards 2010	UK
c.3853G>T	p.D1285Y	Exon51	Missense	2 compound heterozygous mutations	1	Wubben 2018	USA
c.3878G>A	p.W1293*	Exon51	Nonsense	96	1	Hoornaert 2010	Europe
c.4011G>A	p.W1337*	Exon52	Nonsense		1	Mehta 2017	USA
c.293-1G>A		Intron2	Splicing	MS228	4	Richards 2010	UK
c.342+1G>A		Intron4	Splicing	4	1	Hoornaert 2010	Europe
c.430-1G>C		Intron6	Splicing	5	1	Hoornaert 2010	Europe
c.655-1G>C		Intron9	Splicing	MS108	1	Richards 2006; Richards 2008	UK
c.655-1G>C		Intron9	Splicing	Patient 1	1	Ang 2007	UK
c.654+1G>A		Intron9	Splicing	12	1	Hoornaert 2010	Europe
c.762+3G>C		Intron11	Splicing		1	Richards 2012	UK
c.762+5G>A		Intron11	Splicing	Family3	1	Kondo 2016	Japan
c.817-9G>A		Intron12	Splicing		1	Richards 2012	UK
c.870+1G>A		Intron13	Splicing	MS89	3	Richards 2010	UK
c.870+5G>A		Intron13	Splicing	17	1	Hoornaert 2010	Europe
c.870+5G>A		Intron13	Splicing		1	Azaiez 2018	USA
c.870+5G>T		Intron13	Splicing		1	Leung 2006	USA
c.925-1G>A		Intron14	Splicing	18	1	Hoornaert 2010	Europe
c.925-1G>A		Intron14	Splicing	16	1	Annunen 1999	Finland
c.1023+6T>A		Intron16	Splicing	3	1	Wubben 2018	USA
c.1069-2A>G		Intron17	Splicing		4	Yaguchi 2011	Japan
c.1123-1G>A		Intron18	Splicing	21	1	Hoornaert 2010	Europe
c.1221+1G>A		Intron19	Splicing	23	1	Hoornaert 2010	Europe
c.1221+1G>C		Intron19	Splicing	MS245	2	Richards 2010	UK
c.1222-2A>G		Intron19	Splicing		2	Williams 1996	USA
c.1366-2A>T		Intron21	Splicing	24859	1	Barat-Houari 2016	France
c.1366-1G>C		Intron21	Splicing	HM820	2	Sun 2015; Zhou 2018 Mol Vis	China
c.1528-2A>G		Intron23	Splicing		1	Barat-Houari 2016 Human mutation	France
c.1528-2A>G		Intron23	Splicing		1	Barat-Houari 2016 Human mutation	France
c.1527+1G>C		Intron23	Splicing		1	Barat-Houari 2016 Human mutation	France
c.1527+1G>C		Intron23	Splicing		1	Barat-Houari 2016 Human mutation	France
c.1527+4A>T		Intron23	Splicing	Family6	1	Kondo 2016	Japan
c.1527+104T>G		Intron23	Splicing		1	Richards 2012	UK
c.1527+135G>A		Intron23	Splicing	MS147	4	Richards 2010	UK
c.1527+135G>A		Intron23	Splicing	MS19	10	Richards 2006	UK
c.1681-1G>C		Intron25	Splicing		1	Richards 2008	UK
c.1735-1G>A		Intron26	Splicing	F8	2	Zechi-Ceide 2008	Brazil
c.1833+1G>A		Intron27	Splicing	MS131	1	Richards 2010	UK
c.1833+1G>A		Intron27	Splicing	MS295	3	Richards 2010	UK
c.1833+1G>A		Intron27	Splicing	MS333	4	Richards 2010	UK
c.1833+1G>A		Intron27	Splicing	MS15	5	Richards 2006; Richards 2008	UK
c.1833+1G>A		Intron27	Splicing	MS100	3	Richards 2006	UK
c.1833+1G>A		Intron27	Splicing	MS125	1	Richards 2006	UK
c.1833+1G>A		Intron27	Splicing	35	1	Hoornaert 2010	Europe
c.1833+1G>A		Intron27	Splicing	36	1	Hoornaert 2010	Europe
c.1833+1G>A		Intron27	Splicing	37	1	Hoornaert 2010	Europe
c.1833+1G>A		Intron27	Splicing	38	1	Hoornaert 2010	Europe
c.1833+1G>A		Intron27	Splicing	Family7	1	Kondo 2016	Japan
c.1833+1G>A		Intron27	Splicing	Family8	1	Kondo 2016	Japan
c.1833+1G>A		Intron27	Splicing	Family9	3	Kondo 2016	Japan
c.1833+1G>A		Intron27	Splicing	Family10	2	Kondo 2016	Japan
c.1833+1G>A		Intron27	Splicing	HM849	6	Sun 2015; Zhou 2018 Mol Vis	China
c.1833+1G>A		Intron27	Splicing		7	Freddi 2000	Australia
c.1833+1G>A		Intron27	Splicing	#9	1	Acke 2016	Belgium
c.1833+1G>A		Intron27	Splicing	#10	1	Acke 2016	Belgium
c.1888-2A>G		Intron28	Splicing	39	1	Hoornaert 2010	Europe
c.1888-1G>C		Intron28	Splicing	MS27	2	Richards 2010; Richards 2008	UK
c.1887+1G>A		Intron28	Splicing	MS195	9	Richards 2006; Richards 2008	UK
c.1942-2A>G		Intron29	Splicing	MS169	2	Richards 2006	UK
c.1942-2A>G		Intron29	Splicing	Patient 4	1	Nagendran 2012	UK
c.1962C>T		Intron29	Splicing	MS203	7	Richards 2007	UK
c.1941+1G>A		Intron29	Splicing	MS51	4	Richards 2006; Richards 2008	UK
c.1995+1G>A		Intron30	Splicing	Family12	1	Kondo 2016	Japan
c.1996-9G>A		Intron30	Splicing		1	Barat-Houari 2016 Human mutation	France
c.1996-1G>A		Intron30	Splicing		1	Barat-Houari 2016 Human mutation	France
c.1996-1G>A		Intron30	Splicing		1	Barat-Houari 2016 Human mutation	France
c.2049+1G>A		Intron31	Splicing	24542	1	Barat-Houari 2016	France
c.2050-1G>C		Intron31	Splicing	F-5	3	Nishimura 2005	Japan
c.2095-1G>A		Intron32	Splicing	44	1	Hoornaert 2010	Europe
c.2094+1G>A		Intron32	Splicing	43	1	Hoornaert 2010	Europe
c.2194-1G>A		Intron33	Splicing	MS217	1	Richards 2010	UK
c.2193+2T>C		Intron33	Splicing	24891	1	Barat-Houari 2016	France
c.2193+2T>C		Intron33	Splicing	47	1	Hoornaert 2010	Europe
c.2302-1G>A		Intron34	Splicing	FamilyB	2	Huang 2018	China
c.2355+1G>A		Intron35	Splicing	F18	1	Zechi-Ceide 2008	Brazil
c.2355+4A>C		Intron35	Splicing	24876	4	Barat-Houari 2016	France
c.2355+5G>A		Intron35	Splicing	53	1	Hoornaert 2010	Europe
c.2355+5G>A		Intron35	Splicing	54	1	Hoornaert 2010	Europe
c.2518-1G>A		Intron38	Splicing	61	1	Hoornaert 2010	Europe
c.2517+1G>C		Intron38	Splicing	MS106	2	Richards 2010	UK
c.2517+2T>G		Intron38	Splicing	60	1	Hoornaert 2010	Europe
c.2626-2A>G		Intron39	Splicing	MS97	2	Richards 2006; Richards 2008	UK
c.2625+1G>T		Intron39	Splicing	MS128	3	Richards 2010	UK
c.2679+5G>C		Intron40	Splicing	MS22	2	Richards 2006	UK
c.2679+5G>C		Intron40	Splicing	Patient 2	2	Nagendran 2012	UK
c.2734-1G>T		Intron41	Splicing	20	1	Annunen 1999	Finland
c.2896-1G>A		Intron42	Splicing	MS272	3	Richards 2010	UK
c.2862C>T		Intron42	Splicing	MS122	6	Richards 2010	UK
c.2862C>T		Intron42	Splicing	MS300	1	Richards 2010	UK
c.2862C>T		Intron42	Splicing	MS287	2	Richards 2010	UK
c.2862C>T		Intron42	Splicing	72	1	Hoornaert 2010	Europe
c.3003+1G>A		Intron43	Splicing	MS235	1	Richards 2010	UK
c.3003+1G>A		Intron43	Splicing	73	1	Hoornaert 2010	Europe
c.3003+1G>T		Intron43	Splicing	MS146	2	Richards 2006	UK
c.3003+5G>A		Intron43	Splicing	74	1	Hoornaert 2010	Europe
c.3112-1G>A		Intron44	Splicing	82	1	Hoornaert 2010	Europe
c.3111+1G>T		Intron44	Splicing	81	1	Hoornaert 2010	Europe
c.3111+1G>T		Intron44	Splicing	HM304/690304	2	Zhou 2018; Zhou 2018 Mol Vis	China
c.3165+1G>T		Intron45	Splicing		1	Segers 2012	The Netherlands
c.3274-2A>G		Intron46	Splicing		1	Barat-Houari 2016 Human mutation	France
c.3274-2A>G		Intron46	Splicing		1	Barat-Houari 2016 Human mutation	France
c.3327+1G>C		Intron47	Splicing	family B	2	Yoon 2016	Korea
c.3435+18C>A		Intron48	Splicing		2	Richards 2012	UK
c.3435+79A>T		Intron48	Splicing		1	Richards 2012	UK
c.3435+83C>G		Intron48	Splicing		1	Richards 2012	UK
c.3597+1G>A		Intron50	Splicing	F21	3	Zechi-Ceide 2008	Brazil
c.3597+2T>G		Intron50	Splicing	MS23	7	Richards 2006	UK
c.3886+1G>A		Intron51	Splicing	MS263	4	Richards 2010	UK
c.3886+1G>A		Intron51	Splicing	MS211	1	Richards 2010	UK
c.3886+1G>A		Intron51	Splicing	MS48	5	Richards 2006; Richards 2008	UK
c.3886+1G>T		Intron51	Splicing	MS4	4	Richards 2005; Richards 2006; Richards 2008	UK
c.3886+2T>C		Intron51	Splicing	MS223	3	Richards 2010	UK
c.3886+2T>C		Intron51	Splicing	MS6	5	Richards 2006; Richards 2008	UK
c.4074+1G>T		Intron52	Splicing	99	1	Hoornaert 2010	Europe
c.4317+2T>C		Intron53	Splicing	100	1	Hoornaert 2010	Europe
c.146delC	p.(Pro49Argfs*19)	Exon2	Small deletions	MS49	2	Richards 2010	UK
c.166_167delGT	p.(Val56Leufs*2)	Exon2	Small deletions	MS226	4	Richards 2010	UK
c.166_167delGT	p.(Val56Leufs*2)	Exon2	Small deletions	MS13	9	Richards 2006; Richards 2000	UK
c.171_172delTG	p.(Cys57*)	Exon2	Small deletions		8	Gupta 2002	Canada
c.221delA	p.(Asp74Alafs*43)	Exon2	Small deletions		1	Barat-Houari 2016 Human mutation	France
c.237delG	p.(Ile80Serfs*37)	Exon2	Small deletions	Family1	2	Kondo 2016	Japan
c.237delG	p.(Ile80Serfs*37)	Exon2	Small deletions		2	Yoshida 2006	Japan
c.266_278del13	p.(Cys89Serfs*24)	Exon2	Small deletions	3	1	Hoornaert 2010	Europe
c.294delG	p.(Gln99Asnfs*18)	Exon3	Small deletions		1	Barat-Houari 2016	France
c.311delG	p.(Gly104Aspfs*13)	Exon4	Small deletions	Family2	5	Kondo 2016	Japan
c.492delT	p.(Gly165Valfs*34)	Exon7	Small deletions	MS236	1	Richards 2010	UK
c.492delT	p.(Gly165Valfs*34)	Exon7	Small deletions	MS41	4	Richards 2006	UK
c.492delT	p.(Gly165Valfs*34)	Exon7	Small deletions	MS77	1	Richards 2006	UK
c.492delT	p.(Gly165Valfs*34)	Exon7	Small deletions	MS105	1	Richards 2006	UK
c.492delT	p.(Gly165Valfs*34)	Exon7	Small deletions	6	1	Hoornaert 2010	Europe
c.510delT	p.(Gly171Valfs*28)	Exon7	Small deletions	F-3	2	Nishimura 2005	Japan
c.572delC	p.(Ala191Valfs*8)	Exon8	Small deletions	MS204	3	Richards 2010	UK
c.724delC	p.(Arg242Valfs*66)	Exon11	Small deletions	MS186	1	Richards 2010	UK
c.744delT	p.(Gly249Glufs*59)	Exon11	Small deletions	F6	6	Zechi-Ceide 2008	Brazil
c.744delT	p.(Gly249Glufs*59)	Exon11	Small deletions	15	1	Hoornaert 2010	Europe
c.744delT	p.(Gly249Glufs*59)	Exon11	Small deletions		2	Baijens 2004	The Netherlands
c.793delG	p.(Glu265Lysfs*43)	Exon12	Small deletions	16	1	Hoornaert 2010	Europe
c.816+1delG		Intron12	Small deletions		3	Li 2012	China
c.883delC	p.(Leu295Trpfs*13)	Exon14	Small deletions	2	8	Liberfarb 2003	USA
c.883delC	p.(Leu295Trpfs*13)	Exon14	Small deletions		1	Kosmicki 2017	USA
c.895_898delAAGG	p.(Lys299Glufs*8)	Exon14	Small deletions	MS311	1	Richards 2010	UK
c.905_906delCG	p.(Ala302Glyfs*8)	Exon14	Small deletions		3	Faber 2000	Switzerland
c.931_934delAGTG	p.(Ser311Valfs*317)	Exon15	Small deletions	MS139	3	Richards 2010	UK
c.933delT	p.(Ser311Argfs*318)	Exon15	Small deletions	17	1	Annunen 1999	Finland
c.941delC	p.(Pro314Argfs*315)	Exon15	Small deletions	24805	1	Barat-Houari 2016	France
c.941delC	p.(Pro314Argfs*315)	Exon15	Small deletions		1	Barat-Houari 2016 Human mutation	France
c.996_997delAG	p.(Gly333Thrfs*43)	Exon16	Small deletions	MS215	2	Richards 2010	UK
c.1032delA	p.(Gly345Alafs*284)	Exon17	Small deletions	MS191	2	Richards 2010	UK
c.1095delT	p.(Gly366Alafs*263)	Exon18	Small deletions	24789	6	Barat-Houari 2016	France
c.1172delC	p.(Pro391Leufs*238)	Exon19	Small deletions	22	1	Hoornaert 2010	Europe
c.1172delC	p.(Pro391Leufs*238)	Exon19	Small deletions	#1	1	Acke 2016	Belgium
c.1172delC	p.(Pro391Leufs*238)	Exon19	Small deletions	#12	1	Acke 2016	Belgium
c.1219_1221+4delTCCGTAA		Exon/Intron19	Small deletions	MS102	2	Richards 2006	UK
c.1221+1delG		Intron19	Small deletions	MS259	1	Richards 2010	UK
c.1313delG	p.(Gly438Alafs*191)	Exon21	Small deletions	MS244	1	Richards 2010	UK
c.1326delT	p.(Gln443Lysfs*186)	Exon21	Small deletions	MS54	2	Richards 2006; Richards 2000	UK
c.1416delA	p.(Glu472Aspfs*157)	Exon22	Small deletions	same family	11	Brown 1995	USA
c.1566_1570delTCTGG	p.(Leu523Argfs*23)	Exon24	Small deletions	4	8	Liberfarb 2003	USA
c.1674delA	p.(Ala559Profs*70)	Exon25	Small deletions	24862	1	Barat-Houari 2016	France
c.1674delA	p.(Ala559Profs*70)	Exon25	Small deletions		1	Barat-Houari 2016 Human mutation	France
c.1732delT	p.(Ser578Leufs*51)	Exon26	Small deletions		3	Stevenson 2012	USA
c.1821delC	p.(Gly609Valfs*20)	Exon27	Small deletions	F19	2	Zechi-Ceide 2008	Brazil
c.1828delG	p.(Ala610Profs*19)	Exon27	Small deletions	34	1	Hoornaert 2010	Europe
c.1908delT	p.(Glu637Argfs*151)	Exon29	Small deletions	MS248	1	Richards 2010	UK
c.1931delC	p.(Pro644Leufs*144)	Exon29	Small deletions	40	1	Hoornaert 2010	Europe
c.1931delC	p.(Pro644Leufs*144)	Exon29	Small deletions	Sp 37	1	Nishimura 2005	Japan
c.1970delG	p.(Gly657Valfs*131)	Exon30	Small deletions	MS45	2	Richards 2006	UK
c.2077_2078delGG	p.(Gly693Profs*7)	Exon32	Small deletions	Family13	2	Kondo 2016	Japan
c.2259_2266delCGAGAGGG	p.(Glu754Serfs*13)	Exon34	Small deletions	48	1	Hoornaert 2010	Europe
c.2263_2264delAG	p.(Arg755Glyfs*14)	Exon34	Small deletions	49	1	Hoornaert 2010	Europe
c.2344_2355+5del17		Exon/Intron35	Small deletions	1	1	Wubben 2018	USA
c.2381delC	p.(Pro794Leufs*87)	Exon36	Small deletions	19	1	Annunen 1999	Finland
c.2382delT	p.(Gly795Alafs*86)	Exon36	Small deletions	56	1	Hoornaert 2010	Europe
c.2382delT	p.(Gly795Alafs*86)	Exon36	Small deletions	57	1	Hoornaert 2010	Europe
c.2471delG	p.(Arg824Leufs*57)	Exon38	Small deletions	F2	4	Zechi-Ceide 2008	Brazil
c.2478_2479delGA	p.(Glu826Aspfs*16)	Exon38	Small deletions		2	Gerth-Kahlert 2011	Germany
c.2539delG	p.(Ala847Profs*34)	Exon39	Small deletions	Family15	1	Kondo 2016	Japan
c.2588_2604del17	p.(Pro863Leufs*16)	Exon39	Small deletions	62	1	Hoornaert 2010	Europe
c.2678delC	p.(Pro893Argfs*135)	Exon40	Small deletions	65	1	Hoornaert 2010	Europe
c.2751delT	p.(Gly918Trpfs*26)	Exon42	Small deletions		4	Brown 1992	USA
c.2760delT	p.(Gly921Valfs*107)	Exon42	Small deletions	MS184	3	Richards 2010	UK
c.2787delA	p.(Gly930Valfs*98)	Exon42	Small deletions	MS243	1	Richards 2010	UK
c.2789delG	p.(Gly930Valfs*98)	Exon42	Small deletions	MS313	1	Richards 2010	UK
c.2813delC	p.(Pro938Leufs*90)	Exon42	Small deletions	70	1	Hoornaert 2010	Europe
c.2813delC	p.(Pro938Leufs*90)	Exon42	Small deletions	Family16	1	Kondo 2016	Japan
c.2814delT	p.(Gly939Alafs*89)	Exon42	Small deletions	MS225	2	Richards 2010	UK
c.2858delC	p.(Pro953Leufs*75)	Exon42	Small deletions	24806	1	Barat-Houari 2016	France
c.2858delC	p.(Pro953Leufs*75)	Exon42	Small deletions	Family18	2	Kondo 2016	Japan
c.2976_2977delAG	p.(Gly993Ilefs*10)	Exon43	Small deletions	MS253	1	Richards 2010	UK
c.2999delC	p.(Pro1000Argfs*28)	Exon43	Small deletions	Sp 42	1	Nishimura 2005	Japan
c.3012delC	p.(Gly1005Alafs*23)	Exon44	Small deletions	24860	1	Barat-Houari 2016	France
c.3023delG	p.(Gly1008Valfs*20)	Exon44	Small deletions	MS39	2	Richards 2006	UK
c.3050delG	p.(Gly1017Valfs*11)	Exon44	Small deletions	HM894/690894	2	Zhou 2018; Zhou 2018 Mol Vis	China
c.3137delC	p.(Pro1046Leufs*84)	Exon45	Small deletions	MS98	3	Richards 2006	UK
c.3137delC	p.(Pro1046Leufs*84)	Exon45	Small deletions	F15	2	Zechi-Ceide 2008	Brazil
c.3137delC	p.(Pro1046Leufs*84)	Exon45	Small deletions	83	1	Hoornaert 2010	Europe
c.3138delT	p.(Gly1047Alafs*83)	Exon45	Small deletions	MS325	2	Richards 2010	UK
c.3138delT	p.(Gly1047Alafs*83)	Exon45	Small deletions	24854	1	Barat-Houari 2016	France
c.3138delT	p.(Gly1047Alafs*83)	Exon45	Small deletions	85	1	Hoornaert 2010	Europe
c.3138delT	p.(Gly1047Alafs*83)	Exon45	Small deletions		3	Ritvaniemi 1993	Finland
c.3138delT	p.(Gly1047Alafs*83)	Exon45	Small deletions	HM992/690992	1	Zhou 2018; Zhou 2018 Mol Vis	China
c.3228delT	p.(Gly1077Alafs*53)	Exon46	Small deletions	86	1	Hoornaert 2010	Europe
c.3261_3264delCAGA	p.(Asp1087Glufs*42)	Exon46	Small deletions	87	1	Hoornaert 2010	Europe
c.3264_3265delAG	p.(Gly1089Argfs*28)	Exon46	Small deletions	MS135	1	Richards 2010	UK
c.3325delC	p.(Gln1109Argfs*21)	Exon47	Small deletions	88	1	Hoornaert 2010	Europe
c.3356delG	p.(Gly1119Glufs*11)	Exon48	Small deletions	QT851	3	Wang 2016	China
c.3401delG	p.(Gly1134Alafs*93)	Exon48	Small deletions	QT1589	2	Wang 2016	China
c.3488delG	p.(Arg1163Lysfs*64)	Exon49	Small deletions	MS224	3	Richards 2010	UK
c.3495delT	p.(Pro1166Leufs*61)	Exon50	Small deletions	MS130	3	Richards 2006	UK
c.3623delC	p.(Pro1208Leufs*19)	Exon51	Small deletions	93	1	Hoornaert 2010	Europe
c.3624delT	p.(Gly1209Valfs*18)	Exon51	Small deletions	F11	2	Zechi-Ceide 2008	Brazil
c.3624delT	p.(Gly1209Valfs*18)	Exon51	Small deletions	22	1	Annunen 1999	Finland
c.3641delC	p.(Pro1214Leufs*13)	Exon51	Small deletions	2 compound heterozygous mutations	1	Wubben 2018	USA
c.3778_3779delAA	p.(Lys1260Valfs*7)	Exon51	Small deletions	24892	1	Barat-Houari 2016	France
c.3778_3779delAA	p.(Lys1260Valfs*7)	Exon51	Small deletions		1	Barat-Houari 2016 Human mutation	France
c.3864_3865delCT	p.(Cys1289Profs*3)	Exon51	Small deletions	95	1	Hoornaert 2010	Europe
c.3872_3873delCT	p.(Pro1291Argfs*10)	Exon51	Small deletions	Family21	1	Kondo 2016	Japan
c.3906delC	p.(Asn1303Thrfs*9)	Exon52	Small deletions	98	1	Hoornaert 2010	Europe
c.3957delT	p.(Gly1320Alafs*56)	Exon52	Small deletions	23	1	Annunen 1999	Finland
c.3978delC	p.(Asn1327Ilefs*49)	Exon52	Small deletions	three-generation family	1	Ahmad 1995	USA
c.4074+2_4074+3delTG		Intron52	Small deletions	24546	1	Barat-Houari 2016	France
c.158_161dupGGAT	p.(Ile54Metfs*6)	Exon2	Small insertions	MS11	7	Richards 2006; Richards 2000	UK
c.406dupG	p.(Asp136Glyfs*4)	Exon6	Small insertions	MS208	2	Richards 2010	UK
c.509dupC	p.(Gly171Trpfs*18)	Exon7	Small insertions	MS214	1	Richards 2010	UK
c.583dupC	p.(Gln195Profs*35)	Exon8	Small insertions	F4	8	Zechi-Ceide 2008	Brazil
c.756dupT	p.(Asp253*)	Exon11	Small insertions	MS308	2	Richards 2010	UK
c.1126_1127dupGA		Exon19	Small insertions	#8	1	Acke 2016	Belgium
c.1137dupC	p.(Thr380Hisfs*7)	Exon19	Small insertions	F-4	2	Nishimura 2005	Japan
c.1342insTT	p.(Pro448Phefs*10)	Exon21	Small insertions		3	Rocha 2018	Spain
c.1399_1400dupCA	p.(Gln467Hisfs*163)	Exon22	Small insertions	24794	1	Barat-Houari 2016	France
c.1428_1429insTGGC	p.(Gly477Trpfs*12)	Exon23	Small insertions	25	1	Hoornaert 2010	Europe
c.1602dupG	p.(Pro535Alafs*13)	Exon25	Small insertions	MS318	1	Richards 2010	UK
c.1783dupG	p.(Ala595Glyfs*19)	Exon27	Small insertions		1	Barat-Houari 2016 Human mutation	France
c.1943dupG	p.(Pro649Thrfs*4)	Exon30	Small insertions	MS229	3	Richards 2010	UK
c.2219dupC	p.(Gly741Trpfs*29)	Exon34	Small insertions	A family	14	Vu 2003	Africa
c.2381dupC	p.(Gly795Trpfs*6)	Exon36	Small insertions	MS8	1	Richards 2006	UK
c.2381dupC	p.(Gly795Trpfs*6)	Exon36	Small insertions	55	1	Hoornaert 2010	Europe
c.2436dupA	p.(Gly813Argfs*11)	Exon37	Small insertions	MS96	4	Richards 2006	UK
c.2493dupA	p.(Pro832Thrfs*11)	Exon38	Small insertions	59	1	Hoornaert 2010	Europe
c.2678dupC	p.(Ala895Serfs*49)	Exon40	Small insertions	64	1	Hoornaert 2010	Europe
c.2678dupC	p.(Ala895Serfs*49)	Exon40	Small insertions	family A	1	Yoon 2016	Korea
c.2678dupC	p.(Ala895Serfs*49)	Exon40	Small insertions		1	Barat-Houari 2016 Human mutation	France
c.2715dupT	p.(Gly906Trpfs*38)	Exon41	Small insertions	68	1	Hoornaert 2010	Europe
c.2723dupC	p.(Gly909Argfs*35)	Exon41	Small insertions	69	1	Hoornaert 2010	Europe
c.2750dupC	p.(Gly918Trpfs*26)	Exon42	Small insertions	MS66	3	Richards 2006; Richards 2000	UK
c.2813dupC	p.(Gly939Trpfs*5)	Exon42	Small insertions	MS232	4	Richards 2010	UK
c.2813dupC	p.(Gly939Trpfs*5)	Exon42	Small insertions	MS18	2	Richards 2006; Richards 2000	UK
c.3023dupG	p.(Ala1009Cysfs*25)	Exon44	Small insertions	24803	1	Barat-Houari 2016	France
c.3046dupA	p.(Arg1016Lysfs*18)	Exon44	Small insertions		1	Barat-Houari 2016 Human mutation	France
c.3137dupC	p.(Gly1047Trpfs*11)	Exon45	Small insertions	84	1	Hoornaert 2010	Europe
c.3464dupG	p.(Pro1156Serfs*8)	Exon49	Small insertions	MS17	5	Richards 2006	UK
c.3536dupG	p.(Ile1180Asnfs*73)	Exon50	Small insertions	same family	8	Brown 1995	USA
c.3596dupC	p.(Gly1200Trpfs*53)	Exon50	Small insertions	MS196	3	Richards 2010	UK
c.3641dupC	p.(Gly1215Trpfs*38)	Exon51	Small insertions	94	1	Hoornaert 2010	Europe
c.3891_3898dupCTACTGGA	p.(Ile1300Thrfs*15)	Exon52	Small insertions	97	1	Hoornaert 2010	Europe
c.1311_1313delGGGinsCA	p.(Gly438Thrfs*191)	Exon21	Small indels	24	1	Hoornaert 2010	Europe
c.1468_1475delAAGAGAGGinsT	p.(Lys490Leufs*137)	Exon23	Small indels		3	Olavarrieta 2008	Spain
c.1680+1_1680+2delGTinsAA		Intron25	Small indels	29	1	Hoornaert 2010	Europe
c.3081_3087delGACGGGTinsCCTGG	p.(Thr1028Leufs*5)	Exon44	Small indels	75	1	Hoornaert 2010	Europe
c.3447delAinsTCCTGCTG	p.(Asp1150Profs*16)	Exon49	Small indels	MS24	2	Richards 2006	UK
c.211_233dup23		Exon2	Gross insertions	MS298	5	Richards 2010	UK
c.211_233dup23		Exon2	Gross insertions	2	1	Hoornaert 2010	Europe
c.351_352ins10		Exon5	Gross insertions	same family	8	Brown 1995	USA
c.85+1360_1023+555del		Intron1-16	Gross deletions	24872	1	Barat-Houari 2016	France
<700 kb incl. entire gene		Loss after exon5	Gross deletions	1	4	van der Hout 2002; Hoornaert 2010	The Netherlands
25 bp nt. 25715 cd. 731		Exon40	Gross deletions	21	1	Annunen 1999	USA
c.1491_1527+11		Exon23	Gross deletions	Family4	1	Kondo 2016	Japan
c.2974_3003+5del36		Exon43/Intron43	Gross deletions	MS144	11	Richards 2010	UK
Balanced translocation t(12;15)(q13;q22.2)			Complex rearrangements		3	Dupont 2013	France
Inversion intron 26 exon 27		Intron26/Exon27	Complex rearrangements	patient 13	1	Ritvaniemi 1995	USA
c.(?_181)_(*442_?)del		Del exons 1-54	Gross deletions	MS117	1	Richards 2010	UK
c.(?_181)_(*442_?)del		Del exons 1-54	Gross deletions	MS289	1	Richards 2010	UK
c.(?_181)_(*442_?)del		Del exons 1-54	Gross deletions	24869	1	Barat-Houari 2016	France
