# Supplementary material for: Mutation Spectrum of Stickler Syndrome Type I and Genotype-phenotype Analysis in East Asian Population: a systematic review
Source: BMC Med Genet. 2020 Feb 10;21:27. doi: 10.1186/s12881-020-0963-z (PMC7008542; doi:10.1186/s12881-020-0963-z)
Supplement: Supplementary file 2 — Additional file 2 : Table S2. Clinical characteristics in East Asian patients. [file 12881_2020_963_MOESM2_ESM.xlsx]

## Sheet: Sheet1
Table S2. Clinical characteristics in East Asian patients
Family ID	Country	Family members	Inheritanace	Sex	Age(year)	BCVA		Spherical equivalent(D)		AL(mm)		Ocular			Skeletal	Auditory	Orofacial			Cardiovascular	Initial clinical diagnoses	References	Recorded in HGMD	Exon/Intron	Nucleotide change	Amino acid change	Allele status
						OD	OS	OD	OS	OD	OS	Cataract	Vitreoretinal	RD(eye)			Midfacial dysplasia	Micrognathia	Cleft palate
1	China		AD	M	4	0.4	0.4	-10.125	-10.375	NA	NA	-	MVA	NA	-	-	flat midface, depressed nasal bridge	+	submucous cleft palate	NA		Li et al. 2012	No	Intron12	c.816+1delG	-	Het
		mother		F	NA	<0.4	<0.4	>-10	>-10	NA	NA	-	MVA, PRD	NA	-	-	flat midface, depressed nasal bridge	+	cleft palate	NA		Li et al. 2012	No	Intron12	c.816+1delG	-	Het
		grandmother		F	NA	<0.4	<0.4	>-10	>-10	NA	NA	-	NA	2	-	-	flat midface, depressed nasal bridge	+	-	NA		Li et al. 2012	No	Intron12	c.816+1delG	-	Het
2		QT1527	SC	F	29	0.32	0.12	-13.75	-17.5	28.56	28.12	-	PRD,MVA	1	-	-	prominent eyes, depressed nasal bridge	+	-	NA		Wang et al. 2016	Wang et al. 2016	Exon1	c.85C>T	p.Q29*	Het
3		QT851	AD	M	6	NLP	0.05	NA	+6.50	16.7	26.54	-	giant retinal tear	2	-	-	flat midface	+	-	NA		Wang et al. 2016	Wang et al. 2016	Exon48	c.3356delG	p.(Gly1119Glufs*11)	Het
		QT851-sisiter		F	4.5	NA	NA	-5	-6	NA	NA	-	NA	-	NA	NA	flat midface	+	-	NA		Wang et al. 2016	Wang et al. 2016	Exon48	c.3356delG	p.(Gly1119Glufs*11)	Het
		QT851-father		M	NA	NA	NA	NA	NA	NA	NA	-	NA	2	NA	NA	flat midface	+	-	NA		Wang et al. 2016	Wang et al. 2016	Exon48	c.3356delG	p.(Gly1119Glufs*11)	Het
4		QT1589	AD	F	6	0.5	0.5	-3.75	-2	23.89	23.78	-	MVA	-	epiphyseal dysplasia of both wrists, joint hypermobility, precocious osteoarthrosis	-	prominent eyes, depressed nasal bridge	+	-	NA		Wang et al. 2016	Wang et al. 2016	Exon48	c.3401delG	p.(Gly1134Alafs*93)	Het
		QT1589-mother		F	NA	NA	NA	NA	NA	NA	NA	-	NA	2	NA	NA	NA	NA	NA	NA		Wang et al. 2016	Wang et al. 2016	Exon48	c.3401delG	p.(Gly1134Alafs*93)	Het
5		QT1016	AD	M	31	0.08	NLP	-25.25	NA	29.84	16.4	+	MVA, giant retinal tear	2	-	-	midfacial dysplasia	-	-	NA		Wang et al. 2016	Richards et al. 2000	Exon26	c.1693C>T	p.R565C	Het
6		QT1791	AD	M	4	0.15	0.15	-22	-21.5	29.96	29.97	-	MVA	-	-	-	prominent eyes, depressed nasal bridge	+	-	NA		Wang et al. 2016	Richards et al. 2000	Exon26	c.1693C>T	p.R565C	Het
7		HM470	SC	M	15	0.1	0.1	-12.25	-12.5	NA	NA	-	MVA	-	-	-	midfacial dysplasia	-	-	NA		Wang et al. 2016	Ballo et al. 1998	Exon41	c.2710C>T	p.R904C	Het
8		P5/P6	SC	F	4.3	NA	NA	Early-onset myopia	Early-onset myopia	NA	NA	-	NA	NA	brachydactyly	-	depressed nasal bridge, high and arched palate	-	cleft palate	-		Yang et al. 2017; Yang et al. 2018	Ballo et al. 1998	Exon41	c.2710C>T	p.R904C	Het
9		FamilyA II-2	AD	F	20	0	0.2	-3.75	-1.5	NA	NA	-	PRD	2	NA	NA	NA	NA	NA	NA		Huang et al. 2018	Huang et al. 2018	Exon21	c.1310G>C	p.R437P	Het
		FamilyA II-1		F	24	NA	NA	-4.5	-4.25	NA	NA	-	PRD	-	NA	NA	NA	NA	NA	NA		Huang et al. 2018	Huang et al. 2018	Exon21	c.1310G>C	p.R437P	Het
		FamilyA I-2		F	45	NA	NA	NA	NA	NA	NA	-	-	-	NA	NA	NA	NA	NA	NA		Huang et al. 2018	Huang et al. 2018	Exon21	c.1310G>C	p.R437P	Het
10		FamilyB II-1	AD	M	17	0.7	0.3	NA	NA	NA	NA	-	PRD	2	NA	NA	NA	NA	cleft palate	NA		Huang et al. 2018	Huang et al. 2018	Intron34	c.2302-1G>A	-	Het
		FamilyB I-2		F	NA	NLP	NA	NA	NA	NA	NA	-	NA	2	NA	NA	NA	NA	cleft palate	NA		Huang et al. 2018	Huang et al. 2018	Intron34	c.2302-1G>A	-	Het
11		HM992/690992 II-1	AD	M	4	0.5	0.6	-17	-14	27.55	26.36	-	-	-	elbow hypermobility	-	midfacial dysplasia	NA	-	NA		Zhou et al. 2018; Zhou et al. 2018	Ritvaniemi et al. 1993	Exon45	c.3138delT	p.(Gly1047Alafs*83)	Het
12		HM304/690304 II-1	AD	M	15	0.6	0.4	-20	-14.75	28.82	27.29	-	FH, PVD	-	elbow hypermobility	+	midfacial dysplasia	NA	cleft palate	NA		Zhou et al. 2018; Zhou et al. 2018	Zhou et al. 2018	Intron44	c.3111+1G>A	-	Het
		HM304/690304 I-2		F	44	0.6	FC/10cm	-8	NA	25.73	NA	+	FH, PVD	-	osteoarthritis	+	-	-	-	NA		Zhou et al. 2018; Zhou et al. 2018	Zhou et al. 2018	Intron44	c.3111+1G>A	-	Het
13		HM894/690894 II-1	AD	F	8	0.7	0.6	-6.5	-6.5	24.57	24.27	-	FH, PVD	-	elbow hypermobility	-	midfacial dysplasia	NA	-	NA		Zhou et al. 2018; Zhou et al. 2018	Zhou et al. 2018	Exon44	c.3050delG	p.(Gly1017Valfs*11)	Het
		HM894/690894 I-1		M	31	0.8	0.6	-9.5	-8.75	25.26	25.25	-	PVD	-	elbow hypermobility	+	midfacial dysplasia	NA	-	NA		Zhou et al. 2018; Zhou et al. 2018	Zhou et al. 2018	Exon44	c.3050delG	p.(Gly1017Valfs*11)	Het
14		HM862 III-1	AD	M	10	0.5	0.7	-7	-7.25	28.05	28.19	-	FH, PVD	-	elbow hypermobility	+	midfacial dysplasia	NA	-	NA		Zhou et al. 2018; Sun et al. 2015	Ahmad et al. 1991	Exon42	c.2794C>T	p.R932*	Het
		HM862 II-2		M	43	0.8	0.8	-4	-4	23.43	23.18	-	FH, PVD	-	osteoarthritis	-	midfacial dysplasia	NA	-	NA		Zhou et al. 2018; Sun et al. 2015	Ahmad et al. 1991	Exon42	c.2794C>T	p.R932*	Het
		HM862 II-3		F	45	NLP	FC/50cm	NA	NA	28.51	NA	-	PVD, VO	2	-	-	midfacial dysplasia	NA	cleft palate	NA		Zhou et al. 2018; Sun et al. 2015	Ahmad et al. 1991	Exon42	c.2794C>T	p.R932*	Het
15		HM918/690918 II-1	AD	F	6	0.6	0.6	-12	-12	27.05	26.82	-	VO	-	elbow hypermobility	-	midfacial dysplasia	NA	-	NA		Zhou et al. 2018; Zhou et al. 2018	Richards et al. 2000	Exon35	c.2353C>T	p.R785*	Het
		HM918/690918 I-1		M	31	1	1	-5	-5.75	26.17	25.97	-	PVD	-	elbow hypermobility	-	-	-	-	NA		Zhou et al. 2018; Zhou et al. 2018	Richards et al. 2000	Exon35	c.2353C>T	p.R785*	Het
16		HM842 II-1	AD	F	10	0.3	0.3	-22.5	-25.5	30.69	31.26	-	FH, PVD	-	elbow hypermobility	+	midfacial dysplasia	NA	-	NA		Zhou et al. 2018; Sun et al. 2015	Liberfarb et al. 2003	Exon30	c.1957C>T	p.R653*	Het
		HM842 I-1		M	43	0.3	0.3	-13.5	-15.25	29.65	30.22	-	VO, FH, PVD, nystagmus	-	scoliosis	+	-	-	-	NA		Zhou et al. 2018; Sun et al. 2015	Liberfarb et al. 2003	Exon30	c.1957C>T	p.R653*	Het
17		HM951/690951 II-1	AD	M	5	NA	NA	-10.5	-10	25.86	26.02	-	FH, nystagmus	-	slipped epiphysis, elbow and knee hypermobility	-	midfacial dysplasia	NA	-	NA		Zhou et al. 2018; Zhou et al. 2018	Liberfarb et al. 2003	Exon30	c.1957C>T	p.R653*	Het
		HM951/690951 I-2		F	39	1	1	0	-0.25	22.71	22.58	-	VO, PRD	-	-	-	midfacial dysplasia	NA	-	NA		Zhou et al. 2018; Zhou et al. 2018	Liberfarb et al. 2003	Exon30	c.1957C>T	p.R653*	Het
18		HM849 IV-2	AD	M	10	0.8	0.6	-9.5	-9.75	26.84	27	+	FH, VO	-	elbow and knee hypermobility	+	midfacial dysplasia	NA	-	NA		Zhou et al. 2018; Sun et al. 2015	Freddi et al. 2000	Intron27	c.1833+1G>A	-	Het
		HM849 IV-1		M	10	0.6	0.6	-5.5	-5	27.62	27.16	-	PVD	-	elbow and knee hypermobility	+	midfacial dysplasia	NA	-	NA		Zhou et al. 2018; Sun et al. 2015	Freddi et al. 2000	Intron27	c.1833+1G>A	-	Het
		HM849 III-1		F	27	0.2	0.3	-20.25	-17	28.46	26.77	-	PVD	-	osteoarthritis	-	midfacial dysplasia	NA	-	NA		Zhou et al. 2018; Sun et al. 2015	Freddi et al. 2000	Intron27	c.1833+1G>A	-	Het
		HM849 III-3		F	33	0.2	0.2	-20.25	-19.5	27.43	27.75	-	FH, PVD, VO, PRD	-	osteoarthritis	-	midfacial dysplasia	NA	-	NA		Zhou et al. 2018; Sun et al. 2015	Freddi et al. 2000	Intron27	c.1833+1G>A	-	Het
		HM849 III-4		M	36	LP	1	NA	-1.25	NA	22.64	+	PRD, PVD	-	osteoarthritis	-	midfacial dysplasia	NA	-	NA		Zhou et al. 2018; Sun et al. 2015	Freddi et al. 2000	Intron27	c.1833+1G>A	-	Het
		HM849 II-6		F	62	0.3	FC/40cm	-6	NA	NA	NA	-	VO, PVD	-	osteoarthritis, femoral head failure	+	midfacial dysplasia	NA	-	NA		Zhou et al. 2018; Sun et al. 2015	Freddi et al. 2000	Intron27	c.1833+1G>A	-	Het
19		HM1000/691000 II-1	AD	F	3	NA	NA	-27	-25	27.8	27.4	-	FH, PVD, nystagmus	-	scoliosis, elbow hypermobility	-	midfacial dysplasia	NA	-	NA		Zhou et al. 2018; Zhou et al. 2018	Richards et al. 2000	Exon26	c.1693C>T	p.R565C	Het
20		HM820 II-1	AD	M	8	0.7	0.8	-9	-9	26.96	26.57	-	PVD	-	slipped epiphysis, elbow and knee hypermobility	+	midfacial dysplasia	NA	-	NA		Zhou et al. 2018; Sun et al. 2015	Sun et al. 2015	Intron21	c.1366-1G>C	-	Het
		HM820 I-2		F	40	0.1	NA	-24	NA	31.2	NA	-	VO, FH, PVD	1	osteoarthritis	+	midfacial dysplasia	NA	cleft palate	NA		Zhou et al. 2018; Sun et al. 2015	Sun et al. 2015	Intron21	c.1366-1G>C	-	Het
21			AD	F	29	1	0.8	NA	NA	NA	NA	-	MVA	-	-	-	flat midface, depressed nasal bridge	-	-	NA		Yang et al. 2019	Richards et al. 2006	Exon44	c.3106C>T	p.R1036*	Het
22			AD	F	21	0.6	0.2	-14	-14	NA	NA	-	MVA	-	-	+	-	-	-	NA		Chen et al. 2019	Richards et al. 2000	Exon26	c.1693C>T	p.R565C	Het
		father		M	NA	NLP	NLP	NA	NA	NA	NA	NA	NA	2	NA	NA	NA	NA	NA	NA		Chen et al. 2019	Richards et al. 2000	Exon26	c.1693C>T	p.R565C	Het
23	Korea	Patient2	SC	M	5.5	NA	NA	-16.75	-17.5	NA	NA	-	VO, retinal pigmentary atrophy	NA	-	-	midfacial dysplasia, flat nasal bridge	NA	-	NA		McAlinden 2008		Exon2	c.192C>A	p.C64*	Het
24			SC	F	1	NA	NA	-11	-11.5	NA	NA	-	Flat retina, pigmentary retinal dystrophy	-	arthrogryposis, irregularity of the epiphysis of the femur and tibia, spondyloepiphyseal dysplasia	-	midfacial dysplasia	+	cleft palate	atrial septal defect, ventricular septal defect, patent ductus arteriosus, complete atrioventricular septal defect		Lee 2011		Exon11	c.737G>A	p.G246D	Het
25		family B	AD	F	57	FC/BE	1	NA	NA	NA	NA	-	MVA, PRD	1	-	-	-	-	-	-		Yoon 2016		Intron47	c.3327+1G>C		Het
				M	35	NA	NA	myopia	myopia	NA	NA	+	MVA, PRD	-	-	-	-	-	-	-		Yoon 2016		Intron47	c.3327+1G>C		Het
26		family A	SC	M	39	0.8	1	NA	NA	NA	NA	-	MVA, PRD, VO	-	-	-	-	-	-	-		Yoon 2016		Exon40	c.2678dupC	p.(Ala895Serfs*49)	Het
27	Japan		SC	M	8	NA	NA	NA	NA	NA	NA	+	-	-	limitations in bilateral elbow flexion, mild spondyloepiphyseal dysplasia, thickening of the calvaria, widening of the distal humeral metaphysis, lack of femoral head ossification, deformity of the femoral neck, and distal femoral and proximal tibial epiphyseal ossification centers, atlantoaxial dysplasia	-	midfacial dysplasia, prominent eyes, low-set ears	+	submucous cleft palate	-		Higuchi 2017		Exon19	c.1142G>A	p.G381D	Het
28		Sp 32	SC	M	14	NA	NA	myopia	myopia	NA	NA	-	PRD	1	-	-	midfacial dysplasia	+	cleft palate	-		Nishimura 2005		Exon9	c.625C>T	p.R209*	Het
29		Sp 41	SC	F	1.3	NA	NA	NA	NA	NA	NA	-	-	-	-	+	midfacial dysplasia	+	cleft palate	-		Nishimura 2005		Exon35	c.2353C>T	p.R785*	Het
30		F-5	AD	M	3.9	NA	NA	myopia	myopia	NA	NA	+	PRD	-	-	-	-	-	cleft palate	-		Nishimura 2005		Intron31	c.2050-1G>C		Het
				F	2.3	NA	NA	myopia	myopia	NA	NA	-	PRD	-	-	-	-	-	-	-		Nishimura 2005		Intron31	c.2050-1G>C		Het
				F	29	NA	NA	myopia	myopia	NA	NA	+	PRD	1	-	-	-	-	-	-		Nishimura 2005		Intron31	c.2050-1G>C		Het
31		F-3	AD	M	1.9	NA	NA	NA	NA	NA	NA	-	-	-	-	-	midfacial dysplasia	+	cleft palate	-		Nishimura 2005		Exon7	c.510delT	p.(Gly171Valfs*28)	Het
				M	26	NA	NA	myopia	myopia	NA	NA	-	-	-	-	-	-	-	-	-		Nishimura 2005		Exon7	c.510delT	p.(Gly171Valfs*28)	Het
32		Sp 37		M	11	NA	NA	myopia	myopia	NA	NA	-	-	-	femoral dysplasia	-	midfacial dysplasia	+	cleft palate	-		Nishimura 2005		Exon29	c.1931delC	p.(Pro644Leufs*144)	Het
33		Sp 42		F	1.8	NA	NA	myopia	myopia	NA	NA	-	-	-	-	-	-	-	-	-	Laryngotracheomalacia	Nishimura 2005		Exon43	c.2999delC	p.(Pro1000Argfs*28)	Het
34		F-4	AD	M	0.3	NA	NA	NA	NA	NA	NA	-	-	-	-	-	midfacial dysplasia	+	cleft palate	-		Nishimura 2005		Exon19	c.1137dupC	p.(Thr380Hisfs*7)	Het
				M	44	NLP	NLP	myopia	myopia	NA	NA	-	-	1	-	-	-	-	-	-		Nishimura 2005		Exon19	c.1137dupC	p.(Thr380Hisfs*7)	Het
35			AD	F	9	1	1	-2.5	-1.5	NA	NA	-	MVA	1	joint hypermobility	NA	midfacial dysplasia	+	-	NA		Suemori 2014		Exon30	c.1957C>T	p.R653*	Het
				F	7	NA	NA	-9	-9	NA	NA	-	MVA, PRD	-	-	NA	midfacial dysplasia	+	cleft palate	NA		Suemori 2014		Exon30	c.1957C>T	p.R653*	Het
				F	NA	NA	NA	NA	NA	NA	NA	-	NA	1	-	NA	-	-	-	NA		Suemori 2014		Exon30	c.1957C>T	p.R653*	Het
36			AD	M	41	NA	NA	high myopia	high myopia	NA	NA	+	VO, PRD	-	knee dysplasia of the patella, osteoarthritis	-	-	+	-	NA		Yaguchi 2011		Intron17	c.1069-2A>G		Het
				M	18	NA	NA	high myopia	high myopia	NA	NA	+	VO, PRD	-	-	-	-	-	-	NA		Yaguchi 2011		Intron17	c.1069-2A>G		Het
				M	16	NA	NA	high myopia	high myopia	NA	NA	+	VO, PRD	1	-	-	-	-	-	NA		Yaguchi 2011		Intron17	c.1069-2A>G		Het
				M	15	NA	NA	high myopia	high myopia	NA	NA	+	VO, PRD	1	-	-	-	-	-	NA		Yaguchi 2011		Intron17	c.1069-2A>G		Het
37			AD	F	25	1	1	-9	-7.5	NA	NA	-	MVA, PRD	1	-	-	-	-	-	-		Yoshida 2006		Exon2	c.237delG	p.(Ile80Serfs*37)	Het
				F	NA	NA	NA	NA	NA	NA	NA	NA	NA	1	NA	NA	NA	NA	NA	NA		Yoshida 2006		Exon2	c.237delG	p.(Ile80Serfs*37)	Het
38		Family5	SC	M	36	NA	NA	-18	NA	phthisis	NA	-	MVA, PRD	2	-	-	-	-	-	NA	glaucoma	Kondo 2016		Exon23	c.1522G>T	p.E508*	Het
39		Family11	SC	F	37	NA	NA	-11	-12.25	NA	NA	-	MVA, PRD	-	-	-	midfacial dysplasia	NA	-	NA		Kondo 2016		Exon30	c.1963G>T	p.E655*	Het
40		Family14	AD	M	10	NA	NA	-6	-6.75	NA	NA	-	MVA, PRD	1	NA	-	midfacial dysplasia	NA	cleft palate	NA		Kondo 2016		Exon35	c.2353C>T	p.R785*	Het
				M	1	NA	NA	NA	NA	NA	NA	NA	NA	-	-	-	midfacial dysplasia	NA	cleft palate	NA		Kondo 2016		Exon35	c.2353C>T	p.R785*	Het
				F	5	NA	NA	-10	-10	NA	NA	-	MVA	-	-	-	midfacial dysplasia	NA	cleft palate	NA		Kondo 2016		Exon35	c.2353C>T	p.R785*	Het
41		Family17	AD	M	10	NA	NA	-14.125	-15.5	NA	NA	-	MVA, PRD	1	-	-	-	-	cleft palate	NA		Kondo 2016		Exon42	c.2818C>T	p.R940*	Het
				M	45	NA	NA	-5.25	-4.625	NA	NA	-	PRD	-	-	-	-	-	-	NA		Kondo 2016		Exon42	c.2818C>T	p.R940*	Het
42		Family19	AD	M	10	NA	NA	-7	-5	NA	NA	-	MVA, PRD	1	-	-	-	-	-	NA		Kondo 2016		Exon44	c.3106C>T	p.R1036*	Het
				F	35	NA	NA	-8	-9	NA	NA	+	MVA, PRD	-	-	-	-	-	-	NA		Kondo 2016		Exon44	c.3106C>T	p.R1036*	Het
43		Family20	AD	F	3	NA	NA	-5	-5	NA	NA	-	MVA	-	-	-	midfacial dysplasia	NA	cleft palate	NA		Kondo 2016		Exon44	c.3106C>T	p.R1036*	Het
				F	3	NA	NA	-6.5	-9	NA	NA	-	MVA	-	-	-	midfacial dysplasia	NA	cleft palate	NA		Kondo 2016		Exon44	c.3106C>T	p.R1036*	Het
				M	49	NA	NA	-9	NA	NA	NA	+	MVA, PRD	1	-	-	-	-	-	NA		Kondo 2016		Exon44	c.3106C>T	p.R1036*	Het
44		Family3	SC	M	17	NA	NA	-14	-10	NA	NA	+	MVA	2	Arthropahty	+	midfacial dysplasia	NA	-	NA		Kondo 2016		Intron11	c.762+5G>A		Het
45		Family6	SC	M	20	NA	NA	-7	-6	NA	NA	-	-	-	-	-	-	-	-	NA		Kondo 2016		Intron23	c.1527+4A>T		Het
46		Family7	SC	M	18	NA	NA	-3.5	-5.25	NA	NA	-	MVA, PRD	1	Arthropahty	+	midfacial dysplasia	NA	cleft palate	NA		Kondo 2016		Intron27	c.1833+1G>A		Het
47		Family8	SC	M	14	NA	NA	-6.5	-6.25	NA	NA	-	MVA	1	-	+	midfacial dysplasia	NA	-	NA		Kondo 2016		Intron27	c.1833+1G>A		Het
48		Family9	AD	F	12	NA	NA	-7.75	-7.75	NA	NA	-	MVA, PRD	-	Arthropahty	-	midfacial dysplasia	NA	cleft palate	NA		Kondo 2016		Intron27	c.1833+1G>A		Het
				F	14	NA	NA	-2.25	-2.75	NA	NA	-	MVA, PRD	-	-	-	midfacial dysplasia	NA	-	NA		Kondo 2016		Intron27	c.1833+1G>A		Het
				F	35	NA	NA	-6.625	-3.75	NA	NA	-	MVA	-	Arthropahty	-	midfacial dysplasia	NA	-	NA		Kondo 2016		Intron27	c.1833+1G>A		Het
49		Family10	AD	M	10	NA	NA	-11	-11	NA	NA	+	MVA	2	-	-	-	-	-	NA		Kondo 2016		Intron27	c.1833+1G>A		Het
				F	38	NA	NA	-8	-9	NA	NA	+	MVA	2	-	-	-	-	-	NA		Kondo 2016		Intron27	c.1833+1G>A		Het
50		Family12	SC	M	27	NA	NA	-8	NA	phthisis	NA	-	MVA, PRD	1	Arthropahty	-	midfacial dysplasia	NA	cleft palate	NA		Kondo 2016		Intron30	c.1995+1G>A		Het
51		Family1	AD	F	14	NA	NA	-5	-5.125	NA	NA	+	MVA, PRD	1	-	-	-	-	-	NA		Kondo 2016		Exon2	c.237delG	p.(Ile80Serfs*37)	Het
				F	38	NA	NA	NA	NA	NA	NA	-	MVA	-	-	-	-	-	-	NA		Kondo 2016		Exon2	c.237delG	p.(Ile80Serfs*37)	Het
52		Family2	AD	M	10	NA	NA	-14	NA	phthisis	NA	+	MVA	2	-	-	-	-	cleft palate	NA		Kondo 2016		Exon4	c.311delG	p.(Gly104Aspfs*13)	Het
				F	35	NA	NA	-5.5	-4.5	NA	NA	+	MVA	1	-	-	-	-	-	NA		Kondo 2016		Exon4	c.311delG	p.(Gly104Aspfs*13)	Het
				F	4	NA	NA	-9	-8	NA	NA	-	MVA, megalocornea	-	-	-	-	-	cleft palate	NA		Kondo 2016		Exon4	c.311delG	p.(Gly104Aspfs*13)	Het
				M	63	NA	NA	NA	-11	phthisis	NA	+	NA	2	-	-	-	-	-	NA		Kondo 2016		Exon4	c.311delG	p.(Gly104Aspfs*13)	Het
				M	50	NA	NA	-10	-5	NA	NA	+	Chorioretinal atrophy	-	-	-	-	-	-	NA		Kondo 2016		Exon4	c.311delG	p.(Gly104Aspfs*13)	Het
53		Family13	AD	M	10	NA	NA	-14	-12.75	NA	NA	-	MVA	1	-	-	-	-	cleft palate	NA		Kondo 2016		Exon32	c.2077_2078delGG	p.(Gly693Profs*7)	Het
				F	40	NA	NA	-10.75	-13	NA	NA	-	MVA	2	-	-	midfacial dysplasia	NA	cleft palate	NA		Kondo 2016		Exon32	c.2077_2078delGG	p.(Gly693Profs*7)	Het
54		Family15	SC	F	39	NA	NA	-14	-10	NA	NA	-	MVA, PRD	-	Arthropahty	-	midfacial dysplasia	NA	cleft palate	NA		Kondo 2016		Exon39	c.2539delG	p.(Ala847Profs*34)	Het
55		Family16	SC	M	13	NA	NA	-5.25	-4.65	NA	NA	-	MVA, PRD	-	-	+	midfacial dysplasia	NA	-	NA		Kondo 2016		Exon42	c.2813delC	p.(Pro938Leufs*90)	Het
56		Family18	AD	M	15	NA	NA	-11.25	-10	NA	NA	-	-	1	-	-	-	-	-	NA		Kondo 2016		Exon42	c.2858delC	p.(Pro953Leufs*75)	Het
				F	47	NA	NA	-15	NA	NA	phthisis	-	-	2	-	-	-	-	-	NA		Kondo 2016		Exon42	c.2858delC	p.(Pro953Leufs*75)	Het
57		Family21	SC	F	18	NA	NA	-18	-16	NA	NA	+	MVA	2	-	-	-	-	-	NA		Kondo 2016		Exon51	c.3872_3873delCT	p.(Pro1291Argfs*10)	Het
58		Family4	SC	M	15	NA	NA	NA	NA	NA	NA	-	PRD	2	-	-	midfacial dysplasia	NA	-	NA		Kondo 2016		Exon23	c.1491_1527+11		Het
ID, Identity number; BCVA, best corrected visual acuity; D, diopter; AL, axial length; OD, right eye; OS, left eye; RD, retinal detachment; M, male; F, female
AD, autosomal dominant; SC, sporadic case; NA, not available; HL, hearing loss; MVA, membrane vitreous abnormalities; VO, vitreous opacities; FH, foveal hypoplasia; PVD, posterior vitreous detachment; PRD, peripheral retinal degeneration; FC, finger count; LP, light perception; NLP, no light perception
