# Supplementary material for: Mutation Spectrum of Stickler Syndrome Type I and Genotype-phenotype Analysis in East Asian Population: a systematic review
Source: BMC Med Genet. 2020 Feb 10;21:27. doi: 10.1186/s12881-020-0963-z (PMC7008542; doi:10.1186/s12881-020-0963-z)
Supplement: Supplementary file 3 — Additional file 3 : Table S3. The patients suspected with STL1. [file 12881_2020_963_MOESM3_ESM.xlsx]

## Sheet: Sheet1
Table S3. The patients suspected with STL1
ID	Patient	Gender	Age(year)	BCVA	Refraction(D)	AL(mm)	Exon/Intron	Nucleotide change	Amino acid change	Allele status	Type of mutation	References	Recorded in HGMD	Disease in HGMD
1	HM845	M	7	0.5; 0.1	-15.00DS; -19.50DS	28.61; 30.20	Exon13	c.827G>A	p.G276D	Het	Missense	Sun et al. 2015	Sun et al. 2015	High myopia
2	HM814	M	8	0.1; 0.1	-13.50DS; -16.50DS	29.22; 29.31	Exon25	c.1597C>T	p.R533*	Het	Nonsense	Sun et al. 2015	Liberfarb et al. 2003; Nagendran et al. 2012; Sun et al. 2015	Stickler syndrome
3	HM626	F	7	NA; NA	-16.50DS; -14.50DS	NA; NA	Exon26	c.1693C>T	p.R565C	Het	Missense	Sun et al. 2015	Richards et al. 2000; Sun et al. 2015; Wang et al. 2016; Zhou et al. 2018; Zhou et al. 2018	Stickler syndrome
4	HM880	F	5	0.1; 0.1	-10.00DS; -10.00DS	26.25; 25.90	Exon27	c.1783dupG	-	Het	Small insertions	Sun et al. 2015	Sun et al. 2015; Barat-Houari et al. 2016	Stickler syndrome, type 1
5	HM472	F	29	0.6; 0.4	-11.00DS; -11.00DS	26.60; 26.10	Intron27	c.1833+1G>A	-	Het	Splicing	Sun et al. 2015	Freddi et al. 2000; Sun et al. 2015; Xiong et al. 2015; Zhou et al. 2018	Stickler syndrome
6	HM309	M	11	0.5; 0.5	-7.75DS; -10.50DS	NA; NA	Exon28	c.1836_1843dupTGAGCCTG	-	Het	Small insertions	Sun et al. 2015	Sun et al. 2015	High myopia
7	690468	NA	NA	NA	High myopia, early-onset	NA	Intron51	c.3887-1G>T	-	Het	Splicing	Zhou et al. 2018	Zhou et al. 2018	High myopia, early-onset (eoHM)
8	690687	NA	NA	NA	High myopia, early-onset	NA	Exon44	c.3106C>T	p.R1036*	Het	Nonsense	Zhou et al. 2018	Richards et al. 2006; Savasta et al. 2015; Xiong et al. 2015; Zhou et al. 2018	Stickler syndrome
9	690636	NA	NA	NA	High myopia, early-onset	NA	Exon42	c.2818C>T	p.R940*	Het	Nonsense	Zhou et al. 2018	Kondo et al. 2016; Maddirevula et al. 2018; Zhou et al. 2018	Stickler syndrome
10	690470	NA	NA	NA	High myopia, early-onset	NA	Exon41	c.2710C>T	p.R904C	Het	Missense	Zhou et al. 2018	Ballo et al. 1998; Nagendran et al. 2012; Goyal et al. 2016; Wang et al. 2016; Guo et al. 2017; Yang et al. 2018; Zhou et al. 2018	Stickler syndrome
11	690290	NA	NA	NA	High myopia, early-onset	NA	Exon33	c.2147_2151delAGGGTinsC	-	Het	Small indels	Zhou et al. 2018	Zhou et al. 2018	High myopia, early-onset (eoHM)
12	690761	NA	NA	NA	High myopia, early-onset	NA	Exon31	c.2047C>T	p.Q683*	Het	Nonsense	Zhou et al. 2018	Zhou et al. 2018	High myopia, early-onset (eoHM)
13	690245	NA	NA	NA	High myopia, early-onset	NA	Exon22	c.1385G>T	p.G462V	Het	Missense	Zhou et al. 2018	Zhou et al. 2018	High myopia, early-onset (eoHM)
14	680834	NA	NA	NA	High myopia, early-onset	NA	Exon20	c.1266delT	p.(Gly423Valfs*206)	Het	Small deletions	Zhou et al. 2018	Zhou et al. 2018	High myopia, early-onset (eoHM)
15	712166	NA	NA	NA	High myopia, early-onset	NA	Exon16	c.986delC	p.(Pro329Leufs*300)	Het	Small deletions	Zhou et al. 2018	Zhou et al. 2018	High myopia, early-onset (eoHM)
16	690334	NA	NA	NA	High myopia, early-onset	NA	Exon8	c.598C>T	p.Q200*	Het	Nonsense	Zhou et al. 2018	Zhou et al. 2018	High myopia, early-onset (eoHM)
